# Supplementary material for: A Systematic Review and Meta-Analysis: Volatile Organic Compound Analysis in the Detection of Hepatobiliary and Pancreatic Cancers
Source: Cancers (Basel). 2023 Apr 14;15(8):2308. doi: 10.3390/cancers15082308 (PMC10136496; doi:10.3390/cancers15082308)
Supplement: Supplementary file 1 [file cancers-15-02308-s001.zip]

Archive with 1 entries (1 files):
- cancers-2257526-supplementary.pdf
